# Supplementary material for: Ruta graveolens, but Not Rutin, Inhibits Survival, Migration, Invasion, and Vasculogenic Mimicry of Glioblastoma Cells
Source: Int J Mol Sci. 2024 Nov 2;25(21):11789. doi: 10.3390/ijms252111789 (PMC11546663; doi:10.3390/ijms252111789)
Supplement: Supplementary file 1 [file ijms-25-11789-s001.zip]

Archive with 1 entries (1 files):
- ijms-3233352-supplementary.pdf
